# Supplementary material for: TiO2-Supported Pd as an Efficient and Stable Catalyst for the Mild Hydrotreatment of Tar-Type Compounds
Source: Nanomaterials (Basel). 2021 Sep 13;11(9):2380. doi: 10.3390/nano11092380 (PMC8471740; doi:10.3390/nano11092380)
Supplement: Supplementary file 1 [file nanomaterials-11-02380-s001.zip]

Archive with 1 entries (1 files):
- nanomaterials-1337028-supplementary.pdf
